# Supplementary material for: The Cell Wall Integrity Receptor Mtl1 Contributes to Articulate Autophagic Responses When Glucose Availability Is Compromised
Source: J Fungi (Basel). 2021 Oct 26;7(11):903. doi: 10.3390/jof7110903 (PMC8623553; doi:10.3390/jof7110903)
Supplement: Supplementary file 1 [file jof-07-00903-s001.zip]

Archive with 1 entries (1 files):
- jof-1414793-supplementary.pdf
